# Supplementary material for: Differential requirement of F-actin and microtubule cytoskeleton in cue-induced local protein synthesis in axonal growth cones
Source: Neural Dev. 2015 Feb 25;10:3. doi: 10.1186/s13064-015-0031-0 (PMC4350973; doi:10.1186/s13064-015-0031-0)
Supplement: Additional file 2: — Inhibition of dynamic microtubules prevents RNP granule movement into the growth cone periphery. Differential interference contrast imaging of the growth cone shown in Additional file 1, revealing that this growth cone does possess cytoplasmic extensions following treatment with colchicine, suggesting that the loss of RNP granule movement to the growth cone periphery following microtubule disruption is not due to the loss of these processes. Additional file 2 is taken with differential interference contrast (DIC) optics (5-s acquisition interval). [file 13064_2015_31_MOESM2_ESM.zip]

Archive with 1 entries (1 files):
- 13064_2015_31_MOESM2_ESM.avi
