# Supplementary material for: Differential requirement of F-actin and microtubule cytoskeleton in cue-induced local protein synthesis in axonal growth cones
Source: Neural Dev. 2015 Feb 25;10:3. doi: 10.1186/s13064-015-0031-0 (PMC4350973; doi:10.1186/s13064-015-0031-0)
Supplement: Additional file 3: — Inhibition of the actin cytoskeleton does not prevent RNP granule movement into the growth cone periphery. Movie revealing that inhibition the actin cytoskeleton does not inhibit the movement of RNP granules to the growth cone periphery. Embryos were injected with fluorescently labeled UTP (Cy3-UTP) at the four to eight-cell stage to visualize ribonucleoprotein (RNP) granules. Cultured stage 24/25 retinal explants positive for Cy3-UTP-labeled RNP granules were selected for time-lapse imaging on an inverted spinning disk confocal system (60× water immersion objective, 5-s acquisition interval) and treated on-stage with the actin disrupting drug cytochalasin D. Prior to colchicine treatment, RNP granules were trafficked to the growth cone periphery, a process that continued following cytochalasin D treatment. The corresponding differential interference contrast images for this time-lapse sequence is provided in Additional file 4. [file 13064_2015_31_MOESM3_ESM.zip]

Archive with 1 entries (1 files):
- 13064_2015_31_MOESM3_ESM.avi
