# Supplementary material for: Differential requirement of F-actin and microtubule cytoskeleton in cue-induced local protein synthesis in axonal growth cones
Source: Neural Dev. 2015 Feb 25;10:3. doi: 10.1186/s13064-015-0031-0 (PMC4350973; doi:10.1186/s13064-015-0031-0)
Supplement: Additional file 4: — Inhibition of the actin cytoskeleton does not prevent RNP granule movement into the growth cone periphery. Differential interference contrast imaging of the growth cone shown in Additional file 3, revealing that this growth cone possesses cytoplasmic extensions following treatment with cytochalasin D. Additional file 4 is taken with differential interference contrast (DIC) optics (5-s acquisition interval). [file 13064_2015_31_MOESM4_ESM.zip]

Archive with 1 entries (1 files):
- 13064_2015_31_MOESM4_ESM.avi
